# Supplementary material for: Genetic Diversity in Invasive Populations of Lupinus polyphyllus Lindl. and Heracleum sosnowskyi Manden
Source: Biology (Basel). 2021 Oct 25;10(11):1094. doi: 10.3390/biology10111094 (PMC8614902; doi:10.3390/biology10111094)
Supplement: Supplementary file 1 [file biology-10-01094-s001.zip]

Archive with 1 entries (1 files):
- biology-1367406-supplementary.pdf
